# Supplementary material for: Detection of Silver Nanoparticles in Seawater Using Surface-Enhanced Raman Scattering
Source: Nanomaterials (Basel). 2021 Jun 29;11(7):1711. doi: 10.3390/nano11071711 (PMC8308189; doi:10.3390/nano11071711)
Supplement: Supplementary file 1 [file nanomaterials-11-01711-s001.zip]

Archive with 1 entries (1 files):
- nanomaterials-1266150-supplementary.pdf
